# Supplementary material for: The Resistance Landscape of Uropathogens in a Romanian Tertiary Center: A 13-Month Single-Center Study with Focus on Klebsiella and Urease-Positive Organisms
Source: Microorganisms. 2026 Jul 8;14(7):1491. doi: 10.3390/microorganisms14071491 (PMC13413781; doi:10.3390/microorganisms14071491)
Supplement: Supplementary file 1 [file microorganisms-14-01491-s001.zip]

Archive with 1 entries (1 files):
- microorganisms-4375560-supplementary.pdf
